# Supplementary material for: A Comparison between the Molecularly Imprinted and Non-Molecularly Imprinted Cyclodextrin-Based Nanosponges for the Transdermal Delivery of Melatonin
Source: Polymers (Basel). 2023 Mar 20;15(6):1543. doi: 10.3390/polym15061543 (PMC10057034; doi:10.3390/polym15061543)
Supplement: Supplementary file 1 [file polymers-15-01543-s001.zip]

Archive with 1 entries (1 files):
- polymers-2233038-supplementary-correction.pdf
